# Supplementary material for: Knockdown of Son, a mouse homologue of the ZTTK syndrome gene, causes neuronal migration defects and dendritic spine abnormalities
Source: Mol Brain. 2020 May 24;13:80. doi: 10.1186/s13041-020-00622-4 (PMC7245844; doi:10.1186/s13041-020-00622-4)
Supplement: Supplementary file 1 — Additional file 1: Table S1. Numbers of GFP-positive cells in each layer of the developing cortex (%) Table S2. Numbers of GFP-positive cells in each layer of the developing cortex (%) Table S3. Dendritic spine density values (per 10 μm of dendrite) of each neuron [file 13041_2020_622_MOESM1_ESM.xlsx]

## Sheet: Table S1
Table S1 Numbers of GFP-positive cells in each layer of the developing cortex (%)
(Original data for Fig. 2d)
control (n=4)
	brain 1	brain 2	brain 3	brain 4
UCP	189 (47.0)	197 (52.7)	194 (51.2)	163 (50.5)
LCP	73 (18.2)	75 (20.1)	104 (27.4)	67 (20.7)
IZ	53 (13.2)	50 (13.4)	31 (8.2)	35 (10.8)
SVZ/VZ	87 (21.6)	52 (13.9)	50 (13.2)	58 (18.0)
total cell count	402 (100)	374 (100)	379 (100)	323 (100)
shRNA#1 (n=4)
	brain 1	brain 2	brain 3	brain 4
UCP	215 (44.5)	222 (39.2)	205 (37.3)	212 (36.6)
LCP	93 (19.3)	164 (28.9)	140 (25.5)	197 (34.0)
IZ	80 (16.6)	87 (15.3)	99 (18.0)	73 (12.6)
SVZ/VZ	95 (19.7)	94 (16.6)	105 (19.1)	97 (16.8)
total cell count	483 (100)	567 (100)	549 (100)	579 (100)
shRNA#2 (n=4)
	brain 1	brain 2	brain 3	brain 4
UCP	110 (35.9)	185 (42.8)	178 (45.2)	141 (41.7)
LCP	74 (24.2)	114 (26.4)	127 (32.2)	95 (28.1)
IZ	67 (21.9)	62 (14.4)	49 (12.4)	47 (13.9)
SVZ/VZ	55 (18.0)	71 (16.4)	40 (10.2)	55 (16.3)
total cell count	306 (100)	432 (100)	394 (100)	338 (100)

## Sheet: Table S2
Table S2 Numbers of GFP-positive cells in each layer of the developing cortex (%)
(Original data for Fig. 3d)
control (n=4)
	brain 1	brain 2	brain 3	brain 4
UCP	342 (45.2)	197 (52.7)	194 (51.2)	163 (50.5)
LCP	149 (19.7)	75 (20.1)	104 (27.4)	67 (20.7)
IZ	129 (17.0)	50 (13.4)	31 (8.2)	35 (10.8)
SVZ/VZ	137 (18.1)	52 (13.9)	50 (13.2)	58 (18.0)
total cell count	757 (100)	374 (100)	379 (100)	323 (100)
shRNA#1 (n=5)
	brain 1	brain 2	brain 3	brain 4	brain 5
UCP	187 (41.5)	173 (41.6)	157 (44.7)	169 (38.0)	154 (39.8)
LCP	117 (25.9)	114 (27.4)	53 (15.1)	117 (26.3)	65 (16.8)
IZ	54 (12.0)	64 (15.4)	49 (14.0)	58 (13.0)	58 (15.0)
SVZ/VZ	93 (20.6)	65 (15.6)	92 (26.2)	101 (22.7)	110 (28.4)
total cell count	451 (100)	416 (100)	351 (100)	445 (100)	387 (100)
shRNA#1 + hSONr (n=4)
	brain 1	brain 2	brain 3	brain 4
UCP	204 (53.1)	167 (49.1)	146 (50.9)	194 (51.9)
LCP	64 (16.7)	66 (19.4)	63 (22.0)	84 (22.5)
IZ	58 (15.1)	41 (12.1)	34 (11.8)	41 (11.0)
SVZ/VZ	58 (15.1)	66 (19.4)	44 (15.3)	55 (14.7)
total cell count	384 (100)	340 (100)	287 (100)	374 (100)
shRNA#1 + hSONm1 (n=3)
	brain 1	brain 2	brain 3
UCP	175 (31.1)	128 (30.0)	154 (37.7)
LCP	178 (31.6)	133 (31.2)	99 (24.2)
IZ	132 (23.4)	86 (20.2)	82 (20.0)
SVZ/VZ	78 (13.9)	79 (18.5)	74 (18.1)
total cell count	563 (100)	426 (100)	409 (100)
shRNA#1 + hSONm2 (n=5)
	brain 1	brain 2	brain 3	brain 4	brain 5
UCP	131 (39.9)	207 (49.3)	86 (53.4)	183 (45.4)	148 (46.4)
LCP	73 (22.3)	93 (22.1)	26 (16.1)	76 (18.9)	60 (18.8)
IZ	65 (19.8)	46 (11.0)	14 (8.7)	47 (11.7)	48 (15.0)
SVZ/VZ	59 (18.0)	74 (17.6)	35 (21.7)	97 (24.1)	63 (19.7)
total cell count	328 (100)	420 (100)	161 (100)	403 (100)	319 (100)

## Sheet: Table S3
Table S3 Dendritic spine density values (per 10 μm of dendrite) of each neuron
(Original data for Fig. 4b)
	control	shRNA#1	shRNA#1 + hSONr	shRNA#1 + hSONm1	shRNA#1 + hSONm2
Dendritic spine density value	5.2	4	4.4	4.2	3.8
	6.2	4.2	4.8	4.8	4.2
	6.4	4.8	5.6	5	4.4
	6.6	4.8	6	5.2	4.8
	6.8	5.6	6	6	6
	7	5.8	6.4	6.6	6.2
	7	6	6.6	7	6.4
	7.2	6.2	7	7.2	6.6
	7.2	6.4	7.6	7.4	6.6
	7.6	6.4	7.6	7.6	7
	7.6	6.6	7.6	7.6	7.4
	7.6	6.6	8	8.2	7.8
	7.8	7	8	8.4	8
	8	7.2	8.6	10	8.4
	10	7.8	10.4	10.8	8.6
	10.6	8	11	12.2	9
	11	8	11.6	12.6	9.4
	11.2	8.2	12.2		9.4
	11.4	8.4	12.4		9.4
	14	8.8	12.8		9.8
	14.2	9.8	13.2		10
	15.4	9.8	13.4		10.2
	16.2	10.6	13.8		10.4
	16.4	11.4	19.2		10.4
	19.2	11.4			11.2
	19.6	12.6			12.6
	19.6				13.2
					14.2
					14.6
					14.6
					16.2
					17.2
n (Number of neurons)	27	26	24	17	32
Average	10.6296	7.55385	9.34167	7.69412	9.3125
Median	8	7.1	8	7.4	9.2
Range	5.2-19.6	4.0-12.6	4.4-19.2	4.2-12.6	3.8-17.2
